# Supplementary material for: DNA-methylation dynamics across short-term, exposure-containing CBT in patients with panic disorder
Source: Transl Psychiatry. 2022 Feb 1;12:46. doi: 10.1038/s41398-022-01802-7 (PMC8807826; doi:10.1038/s41398-022-01802-7)
Supplement: Supplementary file 2 — Supplementary Table 1 [file 41398_2022_1802_MOESM2_ESM.xlsx]

## Sheet: Sheet1
CpG	Gene
cg27244432	ACP6
cg16790610	ACP6
cg01834614	ACP6
cg19693476	ACP6
cg07600998	ACP6
cg18709479	ACP6
cg05968052	ACP6
cg20607293	ACP6
cg15636040	ACP6
cg22402043	ACP6
cg12614442	ACP6
cg05755010	ACP6
cg00543196	ACP6
cg09066439	ACP6
cg09264377	ACP6
cg06988368	ACP6
cg03401580	ACP6
cg12132617	ADIPOR1
cg21262504	ADIPOR1
cg12888039	ADIPOR1
cg05460030	ADIPOR1
cg01723710	ADIPOR1
cg25023057	ADIPOR1
cg06525051	ADIPOR1
cg15730680	ADIPOR1
cg19322228	ADIPOR1
cg02108436	ADIPOR1
cg13686104	ADIPOR1
cg04566392	ADIPOR1
cg22876327	ADIPOR1
cg09157008	ADIPOR1
cg24106215	ADIPOR1
cg27392775	ADIPOR1
cg13198269	ADIPOR1
cg17218466	ADIPOR1
cg00165011	ADIPOR1
cg02947253	ADORA3
cg05038243	ADORA3
cg08256939	ADORA3
cg15011501	ADORA3
cg22521522	ADORA3
cg11533385	ADORA3
cg14669379	ADORA3
cg21419003	ADORA3
cg15673896	ADORA3
cg26233373	ADORA3
cg01534316	ADORA3
cg24342094	ADORA3
cg20490088	ADORA3
cg25674286	ADORA3
cg10376161	ADORA3
cg07314829	ADORA3
cg00543976	ADORA3
cg07833779	ADORA3
cg11574975	ADORA3
cg10189135	AGRP
cg06810461	AGRP
cg09179347	AGRP
cg26663716	AGRP
cg08830672	AGRP
cg05382012	AGRP
cg04176254	AGRP
cg06285333	AGRP
cg10368536	AGRP
cg07871059	AGRP
cg25467652	AGTRAP
cg12046793	AGTRAP
cg08945450	AGTRAP
cg20164720	AGTRAP
cg24114189	AGTRAP
cg14565440	AGTRAP
cg21112485	AGTRAP
cg16429182	AGTRAP
cg15527643	AGTRAP
cg22501942	AGTRAP
cg15566448	AGTRAP
cg18327319	AGTRAP
cg17324198	AGTRAP
cg12281152	AGTRAP
cg04000047	AGTRAP
cg04444949	AGTRAP
cg25550184	AGTRAP
cg13862210	AGTRAP
cg06322619	AGTRAP
cg09551145	AGTRAP
cg20627099	AGTRAP
cg08425760	AGTRAP
cg07049998	AGTRAP
cg17350448	AGTRAP
cg15449870	AGTRAP
cg21409519	AGTRAP
cg01520563	AGTRAP
cg21826784	AGTRAP
cg15568408	AGTRAP
cg26925463	AKR1B1
cg09957386	AKR1B1
cg19549902	AKR1B1
cg04663564	AKR1B1
cg16347123	AKR1B1
cg08167706	AKR1B1
cg00174851	AKR1B1
cg24059115	AKR1B1
cg13056495	AKR1B1
cg06864853	AKR1B1
cg02215070	AKR1B1
cg13801416	AKR1B1
cg27189723	AKR1B1
cg18416881	AKR1B1
cg13159071	AKR1B1
cg16132520	AKR1B1
cg09641325	AKR1B1
cg21079345	AKR1B1
cg23918923	AKR1B1
cg14629509	AKR1B1
cg10795359	AKR1B1
cg04513038	ANO7
cg08831034	ANO7
cg04183237	ANO7
cg01410615	ANO7
cg06551828	ANO7
cg22251879	ANO7
cg01440556	ANO7
cg07901199	ANO7
cg19838074	ANO7
cg25112936	ANO7
cg13339454	ANO7
cg24217729	ANO7
cg03388247	ANO7
cg01583021	ANO7
cg19905504	ANO7
cg00316223	ANO7
cg17353895	ANO7
cg13886799	ANO7
cg24678502	ANO7
cg01752462	ANO7
cg04415689	ANO7
cg12524958	ANO7
cg09520857	ANO7
cg23522981	ANO7
cg07712598	ANO7
cg10173475	ANO7
cg07297111	ANO7
cg03216474	ANO7
cg09448654	ANO7
cg04694619	ANO7
cg05541867	ANO7
cg17338834	ANO7
cg22795764	ANO7
cg18861762	ANO7
cg21598631	ANO7
cg16296797	ANO7
cg15597136	ANO7
cg19372178	ANO7
cg00871501	ANO7
cg00255732	ANO7
cg27446671	ANO7
cg17810765	ANO7
cg25727572	ANO7
cg14360139	ANO7
cg00129269	ARF5
cg12288726	ARF5
cg00747360	ARF5
cg27562431	ARF5
cg13934106	ARF5
cg15802323	ARF5
cg08652337	ARF5
cg00057661	ARF5
cg03601098	ARF5
cg26668836	ARF5
cg01716667	ATP6V0B
cg11799589	ATP6V0B
cg19903333	ATP6V0B
cg21416968	ATP6V0B
cg17331566	ATP6V0B
cg10494282	ATP6V0B
cg20685020	ATP6V0B
cg04400540	ATP6V0B
cg17598323	ATP6V0B
cg06754987	ATP6V0B
cg22815031	ATP6V0B
cg12079362	ATP6V0B
cg13458211	ATP6V0B
cg06711176	ATP6V0B
cg12646642	ATP6V0B
cg03936071	ATP6V0B
cg09199031	ATP6V0B
cg26316599	ATP6V0E1
cg22907189	ATP6V0E1
cg05201300	ATP6V0E1
cg07331747	ATP6V0E1
cg06909976	ATP6V0E1
cg19870567	ATP6V0E1
cg08233173	ATP6V0E1
cg01882222	ATP6V0E1
cg08564676	ATP6V0E1
cg09738214	ATP6V0E1
cg07830644	ATP6V0E1
cg07419740	ATP6V0E1
cg05595191	ATP6V0E1
cg27620052	ATP6V0E1
cg17837526	ATP6V0E1
cg04685228	ATP6V0E1
cg08267245	ATP6V0E1
cg12811552	ATP6V0E1
cg14130374	ATP6V0E1
cg25939644	ATP6V0E1
cg02589459	ATP6V0E1
cg26522389	ATP6V0E1
cg09199609	ATP6V0E1
cg20225275	ATP6V0E1
cg26847805	BAD
cg05315670	BAD
cg14391469	BAD
cg23397278	BAD
cg14570506	BAD
cg25069102	BAD
cg24689021	BAD
cg13620770	BAD
cg05075833	BAD
cg06008299	BAD
cg08515713	BAD
cg10498429	BAD
cg02792333	BAD
cg15446238	BAD
cg02617469	BAD
cg08178356	BAD
cg07588779	BAD
cg26787449	BAD
cg16804848	BAD
cg11659435	BCL2L1
cg23509889	BCL2L1
cg25291404	BCL2L1
cg07379251	BCL2L1
cg00300298	BCL2L1
cg02457826	BCL2L1
cg08619561	BCL2L1
cg11551419	BCL2L1
cg15025647	BCL2L1
cg08257293	BCL2L1
cg15488794	BCL2L1
cg12873919	BCL2L1
cg00782854	BCL2L1
cg18787420	BCL2L1
cg23752198	BCL2L1
cg03816593	BCL2L1
cg13852791	BCL2L1
cg13989999	BCL2L1
cg24837254	BCL2L1
cg16137862	BCL2L1
cg01280609	BID
cg17621580	BID
cg26427090	BID
cg27122441	BID
cg09113614	BID
cg20234121	BID
cg01388022	BID
cg11076862	BID
cg09896131	BID
cg16077221	BID
cg01618287	BID
cg17379209	BID
cg15763497	BID
cg13909305	BID
cg05647602	BID
cg05481243	BID
cg05566965	BID
cg07473201	BID
cg13346441	BID
cg03433260	BID
cg07380814	BNIP2
cg04628206	BNIP2
cg06017521	BNIP2
cg19940969	BNIP2
cg09411189	BNIP2
cg12684822	BNIP2
cg17502267	BNIP2
cg26009797	BNIP2
cg04221794	BNIP2
cg16423186	BNIP2
cg19771482	BNIP2
cg20468883	BNIP2
cg18305271	BNIP2
cg20824977	BNIP2
cg16150289	BNIP2
cg07920376	BNIP2
cg00637058	BNIP2
cg14533361	BNIP2
cg00731785	BST1
cg11304950	BST1
cg13528854	BST1
cg19350469	BST1
cg02481294	BST1
cg06000781	BST1
cg18101783	BST1
cg17924813	BST1
cg21356631	BST1
cg18645906	BST1
cg08218101	BST1
cg23048051	BST1
cg08198265	BST1
cg23815673	BST1
cg11843333	BST1
cg21210090	BST1
cg06614118	BTNL3
cg14457074	BTNL3
cg18665209	BTNL3
cg01973410	BTNL3
cg25366315	BTNL3
cg05660197	BTNL3
cg26081900	BTNL3
cg17221856	BTNL3
cg11524184	BTNL3
cg19850149	BTNL3
cg02720155	BTNL3
cg15716847	C5orf15
cg11062095	C5orf15
cg19980912	C5orf15
cg00557116	C5orf15
cg03641439	C5orf15
cg12145866	C5orf15
cg00224174	C5orf15
cg22065439	C5orf15
cg19650632	C5orf15
cg20442289	C5orf15
cg24689583	C5orf15
cg09039647	C5orf15
cg03348573	C5orf15
cg11422677	C5orf15
cg03225502	CA1
cg25142416	CA1
cg07078112	CA1
cg18803896	CA1
cg12186618	CACNG6
cg06802488	CACNG6
cg04711474	CACNG6
cg01381795	CACNG6
cg17387838	CACNG6
cg03119731	CACNG6
cg13360823	CACNG6
cg05308495	CACNG6
cg25482874	CACNG6
cg03164238	CACNG6
cg04080057	CACNG6
cg09780768	CACNG6
cg16631911	CACNG6
cg00447646	CACNG6
cg11128808	CACNG6
cg00369333	CACNG6
cg20150306	CACNG6
cg15802263	CACNG6
cg03601644	CACNG6
cg26655517	CACNG6
cg21154793	CACNG6
cg25764931	CACNG6
cg22025854	CACNG6
cg23067810	CACNG6
cg17671317	CBX3
cg26451575	CBX3
cg01027929	CBX3
cg25382764	CBX3
cg21428393	CBX3
cg20706192	CBX3
cg00795416	CBX3
cg12647142	CBX3
cg03711622	CBX3
cg05827943	CBX3
cg21815882	CBX3
cg02628353	CBX3
cg17545334	CBX3
cg05055490	CBX3
cg05857643	CBX3
cg20082096	CCDC124
cg07930940	CCDC124
cg13851870	CCDC124
cg07362058	CCDC124
cg25590734	CCDC124
cg26567712	CCDC124
cg02925948	CCDC124
cg20955576	CCDC124
cg26223543	CCDC124
cg23641158	CCDC124
cg14752603	CCDC124
cg03329160	CCDC124
cg23095556	CCDC124
cg12535894	CCDC124
cg15231872	CCDC124
cg17926869	CCDC124
cg19659868	CCDC124
cg08345562	CCDC124
cg26783523	CCDC124
cg23316060	CEBPA
cg19035908	CEBPA
cg08131184	CEBPA
cg21574404	CEBPA
cg00339331	CEBPA
cg26639809	CEBPA
cg07839536	CEBPA
cg21696089	CEBPA
cg15709087	CEBPA
cg16253115	CEBPA
cg19556438	CEBPA
cg22250546	CEBPA
cg22526990	CEBPA
cg21547190	CEBPA
cg02144298	CEBPA
cg01437571	CEBPA
cg06570476	CEBPA
cg19631648	CEBPA
cg07174975	CENPQ
cg12421819	CENPQ
cg24337497	CENPQ
cg02627747	CENPQ
cg14381986	CENPQ
cg14479014	CENPQ
cg25786862	CENPQ
cg07931783	CENPQ
cg25627242	CILP2
cg07942040	CILP2
cg08509063	CILP2
cg03186620	CILP2
cg22046662	CILP2
cg01487433	CILP2
cg07544187	CILP2
cg21073520	CILP2
cg07002447	CILP2
cg09386096	CILP2
cg13674885	CILP2
cg05246403	CILP2
cg26618041	CILP2
cg00510991	CILP2
cg26635955	CILP2
cg17935297	CILP2
cg15215375	CILP2
cg10313673	CILP2
cg07356415	CILP2
cg27434368	CILP2
cg27275352	CILP2
cg17165990	CILP2
cg23479742	CILP2
cg18508425	CILP2
cg24229589	CILP2
cg27346356	CILP2
cg23776532	CKAP2
cg14425257	CKAP2
cg11298616	CKAP2
cg08997021	CKAP2
cg10218426	CKAP2
cg07898084	CKAP2
cg12988843	CKAP2
cg26660792	CKAP2
cg24469095	CKAP2
cg04566791	CKAP2
cg03688019	CKAP2
cg10728060	CKAP2
cg23721425	CKAP2
cg14221264	CKAP2
cg07533350	CKAP2
cg23296791	CLC
cg22532234	CLC
cg07173760	CLC
cg04764056	CLC
cg18254848	CLC
cg18597415	CLC
cg14257593	CLTA
cg14286443	CLTA
cg01170160	CLTA
cg21247001	CLTA
cg13630493	CLTA
cg06881242	CLTA
cg21204816	CLTA
cg05412136	CLTA
cg26966384	CLTA
cg18431408	CLTB
cg22938135	CLTB
cg20449228	CLTB
cg22584580	CLTB
cg05380003	CLTB
cg01690735	CLTB
cg24735937	CLTB
cg11345137	CLTB
cg20687255	CLTB
cg27057288	CLTB
cg04165030	CLTB
cg12182284	CLTB
cg26658728	CMTM3
cg17346857	CMTM3
cg06445928	CMTM3
cg08682544	CMTM3
cg00355909	CMTM3
cg09233013	CMTM3
cg04526858	CMTM3
cg06251289	CMTM3
cg10440450	CMTM3
cg03265991	CMTM3
cg01434608	CMTM3
cg16335762	CMTM3
cg08601917	CMTM3
cg09057050	CMTM3
cg03860859	CMTM3
cg06314872	CMTM3
cg26560414	CMTM3
cg23297477	CMTM3
cg22452755	CMTM3
cg21847403	COLQ
cg25597307	COLQ
cg16303742	COLQ
cg03827386	COLQ
cg21174565	COLQ
cg19915997	COLQ
cg20950633	COLQ
cg15419820	COLQ
cg19279973	COLQ
cg16272554	COLQ
cg10127490	COLQ
cg23295999	COPE
cg10573763	COPE
cg02829609	COPE
cg14757492	COPE
cg15040307	COPE
cg16901627	COPE
cg25277630	CPT2
cg10959932	CPT2
cg20780708	CPT2
cg18170581	CPT2
cg06910087	CPT2
cg01100796	CPT2
cg23207412	CPT2
cg12892805	CPT2
cg13430225	CPT2
cg10321208	CPT2
cg06525453	CPT2
cg05804779	CPT2
cg10438560	CPT2
cg15131934	CPT2
cg11411929	CPT2
cg03601886	CPT2
cg13863396	CPT2
cg01810926	CPT2
cg16320910	CST3
cg05824225	CST3
cg24076399	CST3
cg16589663	CST3
cg02649168	CST3
cg15407257	CST3
cg14029169	CST3
cg05274674	CST3
cg14024653	CST3
cg18563860	CTSZ
cg23907860	CTSZ
cg07464217	CTSZ
cg23265096	CTSZ
cg07631828	CTSZ
cg07980854	CTSZ
cg23679724	CTSZ
cg06125903	CTSZ
cg17803226	CTSZ
cg09902229	CTSZ
cg04917472	CTSZ
cg21120539	CTSZ
cg03451557	CTSZ
cg12787553	CTSZ
cg16179125	CTSZ
cg01663968	CTSZ
cg00539174	CTSZ
cg17928895	CTSZ
cg08545593	CTSZ
cg21331324	CTSZ
cg01623438	CTSZ
cg06942450	CTSZ
cg12831034	CTSZ
cg13795831	CTSZ
cg17398227	CTSZ
cg13021192	CTSZ
cg18245281	CTSZ
cg09315134	CTSZ
cg06385087	CTSZ
cg22145559	CTSZ
cg19310786	CTSZ
cg27146036	CTSZ
cg20278790	CTSZ
cg02744249	CTSZ
cg13556084	CYCSP52
cg17323171	DDI1
cg16435903	DDI1
cg05529595	DDI1
cg09688928	DDI1
cg05246098	DDI1
cg25859489	DDI1
cg27453036	DDI1
cg24955680	DDI1
cg02540593	DDI1
cg20080702	DDIT4
cg06906682	DDIT4
cg25914663	DDIT4
cg23674602	DDIT4
cg01839993	DDIT4
cg10703496	DDIT4
cg26292232	DDIT4
cg01354384	DDIT4
cg16407699	DDIT4
cg20088969	DDIT4
cg25647120	DDIT4
cg14003655	DDIT4
cg25701781	DDIT4
cg18605441	DDIT4
cg04973995	DDIT4
cg10423113	DDIT4
cg02190572	DDIT4
cg13467950	DDIT4
cg22998476	DDIT4
cg25104124	DDIT4
cg15563766	DDIT4
cg27106233	DDIT4
cg07471565	DDIT4
cg02669349	DDIT4
cg10592592	DDIT4
cg08388111	DDIT4
cg07904073	DDIT4
cg20897136	DDIT4
cg01674036	DDIT4
cg27144485	DDIT4
cg18899730	DDIT4
cg22068473	DDIT4
cg25002152	DDIT4
cg12799885	DDIT4
cg12147622	DDIT4
cg16323491	DDIT4
cg04858631	DDIT4
cg15993841	DDIT4
cg22582364	DDRGK1
cg08661003	DDRGK1
cg09783236	DDRGK1
cg20256097	DDRGK1
cg01366467	DDRGK1
cg07410571	DDRGK1
cg02682319	DDRGK1
cg18404039	DDRGK1
cg18635110	DDRGK1
cg23574838	DDRGK1
cg11226289	DDRGK1
cg27583383	DDRGK1
cg01557215	DDRGK1
cg09319291	DDRGK1
cg03524630	DDRGK1
cg05792884	DNAJB2
cg00557069	DNAJB2
cg26258152	DNAJB2
cg03465285	DNAJB2
cg21445204	DNAJB2
cg18797053	DNAJB2
cg07782901	DNAJB2
cg24467190	DNAJB2
cg14091223	DNAJB2
cg14910406	DNAJB2
cg25710753	DNAJB2
cg22980611	DNAJB2
cg03922748	DNAJB2
cg13388731	DNAJB2
cg21554771	DNAJB2
cg01087977	DNAJB2
cg26346032	DNAJB2
cg20359147	DUSP22
cg20962444	DUSP22
cg09327778	DUSP22
cg20619695	DUSP22
cg18134411	DUSP22
cg05371885	DUSP22
cg05869491	DUSP22
cg18000306	DUSP22
cg08932727	DUSP22
cg09779827	DUSP22
cg16305516	DUSP22
cg15253304	DUSP22
cg24319143	DUSP22
cg19232748	DUSP22
cg23208850	DUSP22
cg05698911	DUSP22
cg03910874	DUSP22
cg03624871	DUSP22
cg15150193	DUSP22
cg00777546	DUSP22
cg24325581	DUSP22
cg26083825	DUSP22
cg27553419	DUSP22
cg15383120	DUSP22
cg01516881	DUSP22
cg17711521	DUSP22
cg16773355	DUSP22
cg07977946	DUSP22
cg20491765	DUSP22
cg08177126	DUSP22
cg09504874	DUSP22
cg10523144	DUSP22
cg03395511	DUSP22
cg01773443	DUSP22
cg13719228	DUSP22
cg12489896	DUSP22
cg11787218	DUSP22
cg10521711	DUSP22
cg01171360	DUSP22
cg20143970	DUSP22
cg05141695	DUSP22
cg22776235	DUSP22
cg11170393	DUSP22
cg05064044	DUSP22
cg14709049	DUSP22
cg26822870	DUSP22
cg13873925	DUSP22
cg09290655	DUSP22
cg11235426	DUSP22
cg07332563	DUSP22
cg22949951	DUSP22
cg14585050	DUSP22
cg20665464	DUSP22
cg11852471	DUSP22
cg17124581	DUSP22
cg26220725	DUSP22
cg21548813	DUSP22
cg10270150	DUSP22
cg18120979	DUSP22
cg18110333	DUSP22
cg16103275	DUSP22
cg26668828	DUSP22
cg25019526	DUSP22
cg13398782	E2F2
cg03333582	E2F2
cg21211748	E2F2
cg00914562	E2F2
cg11798959	E2F2
cg11526198	E2F2
cg22040403	E2F2
cg23574449	E2F2
cg00231049	E2F2
cg09119494	E2F2
cg03386536	E2F2
cg05590755	E2F2
cg24254937	E2F2
cg12796015	E2F2
cg06419270	E2F2
cg03058012	E2F2
cg02992252	E2F2
cg03179478	EIF2A
cg01440078	EIF2A
cg23816928	EIF2A
cg04413261	EIF2A
cg15779458	EIF4E2
cg15957524	EIF4E2
cg08399929	EIF4E2
cg08158719	EIF4E2
cg00978475	EIF4E2
cg08802203	EIF4E2
cg07590839	EIF4E2
cg07059784	EIF4E2
cg24880821	EIF4E2
cg10364945	EIF4E2
cg10241341	EIF4E2
cg08172221	EIF4E2
cg03852847	EIF4E2
cg00869488	EIF4E2
cg07584031	EIF4E2
cg08940762	EIF4E2
cg07094533	EIF4E2
cg01011757	EIF4E2
cg07919955	EIF4E2
cg10057264	EPGN
cg12425700	EPGN
cg19747465	EPGN
cg07643762	EPGN
cg27382691	ETFA
cg21746071	ETFA
cg02352107	ETFA
cg22289694	ETFA
cg13626505	ETFA
cg03037974	ETFA
cg21250577	ETFA
cg15383900	ETFA
cg19259030	ETFA
cg18654183	ETFA
cg22467129	ETFA
cg23029100	ETFA
cg02449892	ETFA
cg22453020	ETFA
cg12734386	ETFA
cg26408565	ETFA
cg08440690	ETFA
cg09514589	ETFA
cg00410034	FBXO7
cg20299236	FBXO7
cg14950301	FBXO7
cg14359061	FBXO7
cg05602567	FBXO7
cg07071881	FBXO7
cg21527637	FBXO7
cg21023126	FBXO7
cg09475932	FBXO7
cg13112249	FBXO7
cg08878304	FBXO7
cg15300986	FBXO7
cg13119284	FBXO7
cg00622682	FBXO7
cg10373256	FBXO7
cg07911523	FBXO7
cg25267957	FBXO7
cg13772932	FBXO7
cg01460481	FEZ1
cg06302541	FEZ1
cg19751824	FEZ1
cg17071639	FEZ1
cg18493761	FEZ1
cg23366166	FEZ1
cg06488388	FEZ1
cg09255521	FEZ1
cg05017302	FEZ1
cg02318890	FEZ1
cg19931491	FEZ1
cg25121437	FEZ1
cg13229245	FEZ1
cg10261191	FEZ1
cg04396896	FEZ1
cg20461455	FEZ1
cg08221207	FEZ1
cg05390307	FEZ1
cg21565130	FEZ1
cg19433435	FEZ1
cg15184602	FEZ1
cg19792194	FEZ1
cg19286604	FEZ1
cg02493544	FEZ1
cg21127268	FEZ1
cg05366909	FEZ1
cg08521065	FEZ1
cg12906303	FEZ1
cg20031656	FEZ1
cg23012054	FEZ1
cg18436735	FEZ1
cg06309855	FEZ1
cg19575759	FEZ1
cg12339905	FEZ1
cg26827653	FEZ1
cg10474546	FMNL3
cg15087401	FMNL3
cg02054252	FMNL3
cg17724627	FMNL3
cg00172270	FMNL3
cg04056875	FMNL3
cg11586335	FMNL3
cg16797275	FMNL3
cg06021880	FMNL3
cg13285213	FMNL3
cg26446275	FMNL3
cg19014335	FMNL3
cg02567981	FMNL3
cg02388511	FMNL3
cg15697710	FMNL3
cg12905592	FMNL3
cg04070601	FMNL3
cg26873754	FUCA1
cg05560725	FUCA1
cg07568418	FUCA1
cg15692032	FUCA1
cg20694461	FUCA1
cg10051214	FUCA1
cg01925393	FUCA1
cg10953003	FUCA1
cg17085844	FUCA1
cg24792360	FUCA1
cg12084952	FUCA1
cg22614927	FUCA1
cg08366126	FUCA1
cg05160751	FUCA1
cg04460567	FUCA1
cg19367136	FUCA1
cg20317437	FUCA1
cg04160030	FUCA1
cg25973374	FUCA1
cg11415975	FUCA1
cg08896387	FUCA1
cg12587471	FUCA1
cg16906859	FUCA1
cg22077361	FUCA1
cg00169164	GAPDH
cg26249857	GAPDH
cg09193981	GAPDH
cg11508669	GAPDH
cg18689930	GAPDH
cg09644986	GAPDH
cg26826729	GAPDH
cg20917484	GAPDH
cg03400107	GAPDH
cg00241355	GAPDH
cg15869694	GAPDH
cg21225563	GAPDH
cg06362313	GAPDH
island	GeneSymbol
cg05251379	GFOD1
cg18342964	GFOD1
cg03606646	GFOD1
cg10721556	GFOD1
cg10044839	GFOD1
cg21348771	GFOD1
cg11007195	GFOD1
cg04332418	GFOD1
cg24594504	GFOD1
cg00804600	GFOD1
cg20920748	GFOD1
cg05372765	GFOD1
cg01174504	GFOD1
cg07635744	GFOD1
cg19084822	GFOD1
cg23939865	GFOD1
cg17935632	GFOD1
cg00728848	GFOD1
cg06277588	GFOD1
cg23336266	GFOD1
cg14949271	GFOD1
cg23640903	GFOD1
cg18671057	GFOD1
cg26942829	GFOD1
cg14375890	GFOD1
cg07113653	GFOD1
cg16962558	GFOD1
cg25529875	GFOD1
cg10946816	GFOD1
cg01354851	GFOD1
cg08492886	GFOD1
cg16055035	GFOD1
cg17241592	GFOD1
cg22023770	GFOD1
cg23693485	GFOD1
cg13583602	GFOD1
cg15790767	GFOD1
cg02558474	GFOD1
cg13548664	GFOD1
cg07855967	GFOD1
cg15181351	GFOD1
cg02742214	GFOD1
cg08733739	GFOD1
cg05829181	GFOD1
cg08268114	GFOD1
cg04775502	GFOD1
cg25719798	GFOD1
cg24320816	GFOD1
cg20770512	GFOD1
cg00048178	GFOD1
cg26738980	GFOD1
cg00194146	GFOD1
cg11423701	GJA5
cg21267551	GJA5
cg07975634	GJA5
cg02173484	GJA5
cg17941330	GJA5
cg08894131	GJA5
cg11787626	GJA5
cg17417878	GJA5
cg12740910	GJA5
cg08307963	GJA5
cg06124285	GJA5
cg10950358	GJA5
cg12446214	GJA5
cg06796381	GJA5
cg26558992	GJA5
cg27546670	GJA5
cg00421368	GJA5
cg02103822	GJA5
cg11135724	GJA5
cg26191449	GJA5
cg16009289	GLO1
cg13678070	GLO1
cg06892152	GLO1
cg07249406	GLO1
cg14607286	GLO1
cg26916927	GLO1
cg18089931	GLO1
cg00507815	GLO1
cg08713081	GLO1
cg26053840	GLO1
cg27075171	GLO1
cg26824091	GLO1
cg22143547	GLO1
cg09117841	GLO1
cg23086892	GLO1
cg22415670	GMPR
cg03464017	GMPR
cg13329912	GMPR
cg04162225	GMPR
cg03644034	GMPR
cg06516720	GMPR
cg25839562	GMPR
cg07006075	GMPR
cg11743438	GMPR
cg19001871	GMPR
cg14940260	GMPR
cg11928184	GMPR
cg14757107	GMPR
cg25457331	GMPR
cg07226470	GMPR
cg07198887	GMPR
cg01590342	GMPR
cg19147499	GMPR
cg20381182	GMPR
cg22950793	GMPR
cg12174390	GMPR
cg21870469	GMPR
cg13586987	GMPR
cg10768391	GMPR
cg04939919	GMPR
cg10836406	GMPR
cg04658856	GMPR
cg08586066	GMPR
cg20133046	GMPR
cg19190714	GMPR
cg20001791	GMPR
cg26482939	GNA15
cg26870745	GNA15
cg02337388	GNA15
cg21086326	GNA15
cg01032675	GNA15
cg26924967	GNA15
cg25761791	GNA15
cg03302088	GNA15
cg25555753	GNA15
cg03188495	GNA15
cg07865607	GNA15
cg24055461	GNA15
cg08449138	GNA15
cg08353606	GNA15
cg10022788	GNA15
cg03346706	GNA15
cg19047226	GNA15
cg17214456	GNPTAB
cg00136105	GNPTAB
cg24032890	GNPTAB
cg23541617	GNPTAB
cg08412215	GNPTAB
cg03756485	GNPTAB
cg17472390	GNPTAB
cg10697784	GNPTAB
cg20203297	GNPTAB
cg12976394	GNPTAB
cg12395649	GNPTAB
cg06554542	GNPTAB
cg08157318	GNPTAB
cg13138088	GNPTAB
cg01687189	GNPTAB
cg07120174	GOLGA7
cg00447085	GOLGA7
cg23063506	GOLGA7
cg13171679	GOLGA7
cg27485845	GOLGA7
cg04616447	GOLGA7
cg14163232	GOLGA7
cg01354572	GOLGA7
cg26674779	GOLGA7
cg18884237	GOLGA7
cg00446925	GOLGA7
cg02643110	GOLGA7
cg07280155	GOLGA7
cg02007288	GTF2E2
cg05305970	GTF2E2
cg18530729	GTF2E2
cg12107954	GTF2E2
cg21703813	GTF2E2
cg07780216	GTF2E2
cg08961299	GTF2E2
cg09052458	GTF2E2
cg16873385	GTF2E2
cg19847588	GTF2E2
cg14871856	GTF2E2
cg03589207	GTF2E2
cg03655174	GTF2E2
cg01156629	GTF2E2
cg21816849	GTF2E2
cg02667880	GTF2E2
cg18356330	GTF2E2
cg01818648	GTF2E2
cg09086714	GTF2E2
cg15681145	HMBOX1
cg01188976	HMBOX1
cg16847760	HMBOX1
cg15720343	HMBOX1
cg27054166	HMBOX1
cg07358015	HMBOX1
cg00954578	HMBOX1
cg14143435	HMBOX1
cg26207423	HMBOX1
cg07759052	HMBOX1
cg06241765	HMBOX1
cg03103158	HMBOX1
cg16799737	HMBOX1
cg21406217	HMBOX1
cg20212339	HMBOX1
cg10947480	HMBOX1
cg07267296	HMBOX1
cg07962641	HMBOX1
cg00459975	HMBOX1
cg26708100	HOXD10
cg06479254	HOXD10
cg21591742	HOXD10
cg07460010	HOXD10
cg17787288	HOXD10
cg00679731	HOXD10
cg00688785	HOXD10
cg18064824	HOXD10
cg10393811	HOXD10
cg03429569	HOXD10
cg25953239	HOXD10
cg13217260	HOXD10
cg13911052	HOXD10
cg10125317	HOXD10
cg20649017	HOXD10
cg25371634	HOXD10
cg10364040	HOXD10
cg17489939	HOXD10
cg02164574	HOXD10
cg23105697	HOXD10
cg05979020	HOXD10
cg16446721	HOXD10
cg06005169	HOXD10
cg03918304	HOXD10
cg02249732	HOXD10
cg23068499	HOXD10
cg08992581	HOXD10
cg18115040	HOXD10
cg08465774	IDO1
cg10262052	IDO1
cg24188163	IDO1
cg10916998	IER3
cg26755097	IER3
cg16331823	IER3
cg11777782	IFI30
cg01533387	IFI30
cg27142905	IFI30
cg11431981	IFI30
cg15577634	IFI30
cg17004101	IFI30
cg07123796	ISG15
cg21472517	ISG15
cg17006413	ISG15
cg17142931	ISG15
cg01768082	ISG15
cg08469540	ISG15
cg07589034	ISG15
cg11211792	ISG15
cg26155520	ISG15
cg24004483	ISG15
cg01922485	ISG15
cg23691733	ISG15
cg06538872	ISG15
cg03125763	ISG15
cg26420561	ISG15
cg25610492	ISG15
cg10984178	ISG15
cg22618402	ISG15
cg10625579	ISG15
cg26155170	ISG15
cg22673826	ISG15
cg08853797	ISG15
cg26837773	ISG15
cg20062691	ISG15
cg15825373	ISG15
cg16526047	ISG15
cg08067365	ISG15
cg23684711	ISG15
cg22020633	ISG15
cg04985032	ISG15
cg03811829	ISG15
cg20064006	ISG15
cg22367159	ISG15
cg18019572	ISG15
cg25552017	ISG15
cg23281018	ISG15
cg04788999	ISG15
cg13552506	ISG15
cg20022511	ISG15
cg23081357	ITM2C
cg05044772	ITM2C
cg18346707	ITM2C
cg18994033	ITM2C
cg15127563	ITM2C
cg18665334	ITM2C
cg02806733	ITM2C
cg04198215	ITM2C
cg15607387	ITM2C
cg02074116	ITM2C
cg14649507	ITM2C
cg19610750	ITM2C
cg20307347	ITM2C
cg15262728	ITM2C
cg00995284	ITM2C
cg20333027	ITM2C
cg02231590	ITM2C
cg26292864	ITM2C
cg26870961	ITM2C
cg09361493	ITM2C
cg10817554	ITM2C
cg17009069	ITM2C
cg09972569	ITM2C
cg03511931	ITM2C
cg13773898	ITM2C
cg21299958	ITM2C
cg14396306	ITM2C
cg20020161	ITM2C
cg19455189	ITM2C
cg22177286	ITM2C
cg04293526	ITM2C
cg16819369	ITM2C
cg25521622	ITM2C
cg08917299	ITM2C
cg07389749	ITM2C
cg13274936	ITM2C
cg17674726	ITM2C
cg14473050	ITM2C
cg20562446	ITM2C
cg19861824	LDB2
cg21734996	LDB2
cg07898087	LDB2
cg03734750	LDB2
cg16581308	LDB2
cg00160902	LDB2
cg25889581	LDB2
cg03037039	LDB2
cg19718393	LDB2
cg27060294	LDB2
cg09841884	LDB2
cg08765631	LDB2
cg15766408	LDB2
cg04366343	LDB2
cg03368758	LDB2
cg26460366	LDB2
cg08899626	LDB2
cg22650099	LDB2
cg20926939	LDB2
cg27400353	LDB2
cg02708121	LDB2
cg05627696	LDB2
cg07924653	LDB2
cg13873632	LDB2
cg27450010	LDB2
cg07999201	LDB2
cg24524149	LDB2
cg06818159	LDB2
cg15797102	LDB2
cg18571451	LDB2
cg23316648	LDB2
cg24874602	LDB2
cg04460609	LDB2
cg18236250	LDB2
cg14187877	LDB2
cg24813857	LDB2
cg24215978	LDB2
cg14503564	LDB2
cg23452220	LDB2
cg14631761	LDB2
cg24183678	LDB2
cg05491326	LDB2
cg08262002	LDB2
cg19945078	LDB2
cg24345412	LDB2
cg14652646	LDB2
cg07691684	LDB2
cg06235145	LDB2
cg02687786	LDB2
cg26100083	LDB2
cg27238655	LDB2
cg18184033	LDB2
cg08545123	LDB2
cg05074133	LDB2
cg13480465	LDB2
cg03915559	LGI1
cg06833709	LGI1
cg27454789	LGI1
cg10912515	LGI1
cg22527898	LGI1
cg20521031	LGI1
cg11775488	LGI1
cg20588868	LGI1
cg13928759	LGI1
cg07793207	LGI1
cg13858227	LGI1
cg02300379	LGI1
cg20236750	LGI1
cg00532335	LGI1
cg13731777	LGI1
cg13763783	LGI1
cg06691520	LGI1
cg15822982	LGI1
cg22217925	LRP3
cg14780795	LRP3
cg10276227	LRP3
cg13549321	LRP3
cg17482368	LRP3
cg08253494	LRP3
cg11926604	LRP3
cg08700306	LRP3
cg07351267	LRP3
cg13667464	LRP3
cg00405356	LRP3
cg20712054	LRP3
cg23380197	LRP3
cg13922681	LRP3
cg01316047	LRP3
cg13815311	MAD1L1
cg17551891	MAD1L1
cg14402125	MAD1L1
cg17542346	MAD1L1
cg23043544	MAD1L1
cg14224782	MAD1L1
cg11024450	MAD1L1
cg12583572	MAD1L1
cg16012294	MAD1L1
cg20187418	MAD1L1
cg10028823	MAD1L1
cg11611357	MAD1L1
cg23221230	MAD1L1
cg14018797	MAD1L1
cg01436487	MAD1L1
cg01028925	MAD1L1
cg05928369	MAD1L1
cg17018896	MAD1L1
cg08465311	MAD1L1
cg01191509	MAD1L1
cg14507427	MAD1L1
cg07568296	MAD1L1
cg16744186	MAD1L1
cg17828307	MAD1L1
cg02827175	MAD1L1
cg26811313	MAD1L1
cg02951883	MAD1L1
cg07095637	MAD1L1
cg14159036	MAD1L1
cg13626585	MAD1L1
cg05400618	MAD1L1
cg00749118	MAD1L1
cg04311860	MAD1L1
cg20308403	MAD1L1
cg05465745	MAD1L1
cg08985282	MAD1L1
cg21010028	MAD1L1
cg05164396	MAD1L1
cg23873406	MAD1L1
cg00766497	MAD1L1
cg26662512	MAD1L1
cg15309361	MAD1L1
cg04510807	MAD1L1
cg01071511	MAD1L1
cg03358113	MAD1L1
cg00197322	MAD1L1
cg02474109	MAD1L1
cg19487819	MAD1L1
cg25814293	MAD1L1
cg08972190	MAD1L1
cg03943446	MAD1L1
cg06789500	MAD1L1
cg20349598	MAD1L1
cg04953350	MAD1L1
cg11635182	MAD1L1
cg09776772	MAD1L1
cg19939124	MAD1L1
cg18650626	MAD1L1
cg12532546	MAD1L1
cg11601967	MAD1L1
cg22621310	MAD1L1
cg25906435	MAD1L1
cg19513987	MAD1L1
cg17618327	MAD1L1
cg13485481	MAD1L1
cg12432903	MAD1L1
cg16993108	MAD1L1
cg00671126	MAD1L1
cg19897017	MAD1L1
cg02769267	MAD1L1
cg25786640	MAD1L1
cg18493430	MAD1L1
cg06733294	MAD1L1
cg11797898	MAD1L1
cg21178979	MAD1L1
cg20396385	MAD1L1
cg06106265	MAD1L1
cg23422044	MAD1L1
cg22717323	MAD1L1
cg06624731	MAD1L1
cg24254658	MAD1L1
cg17667912	MAD1L1
cg07156006	MAD1L1
cg13470333	MAD1L1
cg06329547	MAD1L1
cg10534659	MAD1L1
cg02365539	MAD1L1
cg11464763	MAD1L1
cg18542546	MAD1L1
cg18207308	MAD1L1
cg02421172	MAD1L1
cg24045212	MAD1L1
cg07340499	MAD1L1
cg00853819	MAD1L1
cg10360139	MAD1L1
cg27109748	MAD1L1
cg14401372	MAD1L1
cg23203730	MAD1L1
cg20689661	MAD1L1
cg10784668	MAD1L1
cg16390249	MAD1L1
cg15210385	MAD1L1
cg26797297	MAD1L1
cg18011078	MAD1L1
cg03727554	MAD1L1
cg12995121	MAD1L1
cg08796391	MAD1L1
cg21998840	MAD1L1
cg23375948	MAD1L1
cg12280406	MAD1L1
cg16772998	MAD1L1
cg25315312	MAD1L1
cg13868473	MAD1L1
cg18302629	MAD1L1
cg21422361	MAD1L1
cg18752987	MAD1L1
cg22550943	MAD1L1
cg08072217	MAD1L1
cg00647879	MAD1L1
cg05030518	MAD1L1
cg02383674	MAD1L1
cg14638384	MAD1L1
cg00502509	MAD1L1
cg17693534	MAD1L1
cg13165778	MAD1L1
cg23667108	MAD1L1
cg22700036	MAD1L1
cg08264122	MAD1L1
cg24813613	MAD1L1
cg15891757	MAD1L1
cg11792186	MAD1L1
cg16573836	MAD1L1
cg03694580	MAD1L1
cg08091621	MAD1L1
cg13509456	MAD1L1
cg12538522	MAD1L1
cg04871173	MAD1L1
cg18546384	MAD1L1
cg26694724	MAD1L1
cg08858130	MAD1L1
cg23378565	MAD1L1
cg24341254	MAD1L1
cg19624444	MAD1L1
cg17400235	MAD1L1
cg16172923	MAD1L1
cg06369532	MAD1L1
cg25011577	MAD1L1
cg02305113	MAD1L1
cg12677853	MAD1L1
cg02743256	MAD1L1
cg25967165	MAD1L1
cg23256140	MAD1L1
cg04593460	MAD1L1
cg12404837	MAD1L1
cg09174162	MAD1L1
cg17498476	MAD1L1
cg24234270	MAD1L1
cg18483265	MAD1L1
cg01886004	MAD1L1
cg18730318	MAD1L1
cg17766055	MAD1L1
cg14498572	MAD1L1
cg03715129	MAD1L1
cg00236141	MAD1L1
cg21503834	MAD1L1
cg17797898	MAD1L1
cg06667968	MAD1L1
cg24706966	MAD1L1
cg10981065	MAD1L1
cg19629631	MAD1L1
cg22493042	MAD1L1
cg05211192	MAD1L1
cg24858417	MAD1L1
cg15896696	MAD1L1
cg20875919	MAD1L1
cg01084635	MAD1L1
cg08450122	MAD1L1
cg14394327	MAD1L1
cg14972721	MAD1L1
cg15804231	MAD1L1
cg08901151	MAD1L1
cg05797131	MAD1L1
cg22396663	MAD1L1
cg16329842	MAD1L1
cg19969115	MAD1L1
cg06096916	MAD1L1
cg26220185	MAD1L1
cg10418812	MAD1L1
cg05533001	MAD1L1
cg26066560	MAD1L1
cg22573590	MAD1L1
cg17803235	MAD1L1
cg24577389	MAD1L1
cg16803044	MAD1L1
cg21526773	MAD1L1
cg24383018	MAD1L1
cg07019835	MAD1L1
cg20935553	MAD1L1
cg23524191	MAD1L1
cg18265118	MAD1L1
cg17179570	MAD1L1
cg23048001	MAD1L1
cg02578462	MAD1L1
cg15070274	MAD1L1
cg13266951	MAD1L1
cg26400325	MAD1L1
cg19723734	MAD1L1
cg24247786	MAD1L1
cg10857807	MAD1L1
cg01952989	MAD1L1
cg22460466	MAD1L1
cg08024992	MAD1L1
cg09118048	MAD1L1
cg18641463	MAD1L1
cg20593887	MAD1L1
cg05780020	MAD1L1
cg00860321	MAD1L1
cg15914316	MAD1L1
cg01843768	MAD1L1
cg03586240	MAD1L1
cg04486919	MAD1L1
cg22382733	MAD1L1
cg05928975	MAD1L1
cg10916967	MAD1L1
cg15089567	MAD1L1
cg23930681	MAD1L1
cg24528693	MAD1L1
cg11131117	MAD1L1
cg21593692	MAD1L1
cg01119831	MAD1L1
cg16627596	MAD1L1
cg18044113	MAD1L1
cg11130530	MAD1L1
cg21409449	MAD1L1
cg24941703	MAD1L1
cg10778517	MAD1L1
cg08723357	MAD1L1
cg15686782	MAD1L1
cg26584120	MAD1L1
cg04481102	MAD1L1
cg05434287	MAD1L1
cg18013792	MAD1L1
cg04653264	MAD1L1
cg10445988	MAD1L1
cg04833241	MAD1L1
cg18319104	MAD1L1
cg20943353	MAD1L1
cg07143303	MAD1L1
cg12253851	MAD1L1
cg23807071	MAD1L1
cg13295719	MAD1L1
cg26202753	MAD1L1
cg00437166	MAD1L1
cg05894015	MAD1L1
cg17703629	MAD1L1
cg04396112	MAD1L1
cg17309904	MAD1L1
cg10774647	MAD1L1
cg13656518	MAD1L1
cg14215728	MAD1L1
cg18495884	MAD1L1
cg23372092	MAD1L1
cg23001930	MAD1L1
cg07027305	MAD1L1
cg22329336	MAD1L1
cg21782813	MAD1L1
cg02207130	MAD1L1
cg14108894	MAD1L1
cg08722586	MAD1L1
cg26697605	MAD1L1
cg22146642	MAD1L1
cg19987253	MAD1L1
cg08504806	MAD1L1
cg04101342	MAD1L1
cg07065756	MAD1L1
cg05367893	MAD1L1
cg03604067	MAD1L1
cg23954880	MAD1L1
cg04596071	MAD1L1
cg19090492	MAD1L1
cg01437221	MAD1L1
cg09831614	MAD1L1
cg15410753	MAD1L1
cg04326741	MAD1L1
cg17757825	MAD1L1
cg02447268	MAD1L1
cg27098620	MAD1L1
cg14168621	MAD1L1
cg05892484	MAD1L1
cg21110456	MAD1L1
cg22515554	MAD1L1
cg14397500	MAD1L1
cg27162392	MAD1L1
cg04258173	MAD1L1
cg19601293	MAD1L1
cg03243669	MAD1L1
cg12200204	MAD1L1
cg27211408	MAD1L1
cg25817701	MAD1L1
cg24000035	MAD1L1
cg15997393	MAD1L1
cg10074347	MAD1L1
cg19863040	MAD1L1
cg12964697	MAD1L1
cg26462130	MAD1L1
cg12678507	MAD1L1
cg01128574	MAD1L1
cg08021734	MAD1L1
cg00384632	MAD1L1
cg07480854	MAD1L1
cg22576033	MAD1L1
cg05279229	MAD1L1
cg00266968	MAD1L1
cg20338075	MAD1L1
cg06996896	MAD1L1
cg16743640	MAD1L1
cg00373376	MAD1L1
cg05212460	MAD1L1
cg17893767	MAD1L1
cg05342467	MAD1L1
cg18949921	MAD1L1
cg08712631	MAD1L1
cg13037895	MAD1L1
cg04244307	MAD1L1
cg04170282	MAD1L1
cg15048972	MAD1L1
cg01719223	MAD1L1
cg23729427	MAD1L1
cg15760709	MAD1L1
cg20777796	MAD1L1
cg23618217	MAD1L1
cg14010305	MAD1L1
cg02311337	MAD1L1
cg26014580	MAD1L1
cg12017631	MAD1L1
cg27212520	MAD1L1
cg10196995	MAD1L1
cg07617152	MAD1L1
cg10950524	MAD1L1
cg25573368	MAD1L1
cg13808180	MAD1L1
cg22870373	MAD1L1
cg00815484	MAD1L1
cg01301117	MAD1L1
cg06555468	MAD1L1
cg17815546	MAD1L1
cg07268571	MAD1L1
cg05477386	MAD1L1
cg02272667	MAD1L1
cg01648996	MAD1L1
cg27119212	MAD1L1
cg15783848	MAD1L1
cg01105068	MAD1L1
cg05775771	MAD1L1
cg17712928	MAD1L1
cg11870042	MAD1L1
cg23740897	MAD1L1
cg02471771	MAD1L1
cg14004847	MAD1L1
cg17633015	MAD1L1
cg11950124	MAD1L1
cg12734526	MAD1L1
cg03112243	MAD1L1
cg23797020	MAD1L1
cg04600018	MAD1L1
cg22365446	MAD1L1
cg26106118	MAD1L1
cg14597504	MAD1L1
cg08814268	MAD1L1
cg04555379	MAD1L1
cg01258793	MAD1L1
cg23367351	MAD1L1
cg12577003	MAD1L1
cg12937817	MAD1L1
cg19472786	MAD1L1
cg20530835	MAD1L1
cg05134769	MAD1L1
cg17103856	MAD1L1
cg01055075	MAD1L1
cg07690127	MAD1L1
cg06100570	MAD1L1
cg21927420	MAD1L1
cg16062856	MAD1L1
cg12356249	MAD1L1
cg10532980	MAD1L1
cg03686455	MAD1L1
cg18268948	MAD1L1
cg24297873	MAD1L1
cg11196182	MAD1L1
cg17775727	MAD1L1
cg24858207	MAD1L1
cg05850720	MAD1L1
cg00183100	MAD1L1
cg13691901	MAD1L1
cg25122824	MAD1L1
cg01827097	MAD1L1
cg13844341	MAD1L1
cg16769982	MAD1L1
cg20446833	MAD1L1
cg07800359	MAD1L1
cg13936061	MAD1L1
cg19837112	MAD1L1
cg12523424	MAD1L1
cg13494126	MAD1L1
cg13464157	MAD1L1
cg02820242	MAD1L1
cg06994282	MAD1L1
cg13791269	MAD1L1
cg12073833	MAD1L1
cg08513622	MAD1L1
cg20309371	MAD1L1
cg25864762	MAD1L1
cg05727180	MAD1L1
cg16393715	MAD1L1
cg23563099	MAD1L1
cg08137035	MAD1L1
cg01302853	MAD1L1
cg19147804	MAD1L1
cg09075743	MAD1L1
cg19266014	MAD1L1
cg26308909	MAD1L1
cg25432518	MAD1L1
cg18227995	MAD1L1
cg21155852	MAD1L1
cg12395958	MAD1L1
cg23997168	MAD1L1
cg13700912	MAD1L1
cg07556911	MAD1L1
cg11519708	MAD1L1
cg15424903	MAD1L1
cg17187143	MAD1L1
cg22500280	MAD1L1
cg07685601	MAD1L1
cg03116466	MAD1L1
cg22327338	MAD1L1
cg25397818	MAD1L1
cg12536747	MAD1L1
cg16338100	MAD1L1
cg23688334	MAD1L1
cg11794120	MAD1L1
cg10571824	MAD1L1
cg21728101	MAD1L1
cg07910529	MAD1L1
cg00919689	MAD1L1
cg23113115	MAD1L1
cg27607584	MAD1L1
cg15571623	MAD1L1
cg03043709	MAD1L1
cg08551333	MAD1L1
cg12967413	MAD1L1
cg23936747	MAD1L1
cg24420574	MAD1L1
cg21110711	MAD1L1
cg01753176	MAD1L1
cg16222367	MAD1L1
cg24189917	MAD1L1
cg16476700	MAD1L1
cg01859191	MAD1L1
cg15048900	MAD1L1
cg12745145	MAD1L1
cg07862744	MAD1L1
cg00446065	MAD1L1
cg15013257	MAD1L1
cg13571479	MAD1L1
cg01154248	MAD1L1
cg03173462	MAD1L1
cg25020969	MAD1L1
cg17404289	MAD1L1
cg18595635	MAD1L1
cg16206324	MAD1L1
cg11573308	MAD1L1
cg11457582	MAD1L1
cg23607077	MAD1L1
cg00846140	MAD1L1
cg19419389	MAD1L1
cg16677055	MAD1L1
cg06857018	MAD1L1
cg09849609	MAD1L1
cg19131736	MAD1L1
cg24124330	MAD1L1
cg02185182	MAD1L1
cg05863683	MAD1L1
cg16658412	MAD1L1
cg02489738	MAD1L1
cg27003776	MAD1L1
cg02825527	MAD1L1
cg17545141	MAD1L1
cg08993922	MAD1L1
cg23748751	MAD1L1
cg01191254	MAD1L1
cg23393892	MAD1L1
cg04078658	MAD1L1
cg04900672	MAD1L1
cg05609716	MAD1L1
cg05095590	MAD1L1
cg14497697	MAD1L1
cg21543346	MAD1L1
cg18744360	MAD1L1
cg04622224	MAD1L1
cg20339864	MAD1L1
cg15225688	MAD1L1
cg26402169	MAD1L1
cg00295426	MAD1L1
cg14472810	MAD1L1
cg13290180	MAD1L1
cg23306089	MAD1L1
cg23931027	MAD1L1
cg07300192	MAD1L1
cg12376829	MAD1L1
cg08214518	MAD1L1
cg27299047	MAD1L1
cg26881139	MAD1L1
cg24734301	MAD1L1
cg21767034	MAD1L1
cg15879716	MAD1L1
cg22340370	MAD1L1
cg13880726	MAD1L1
cg20829967	MAD1L1
cg11001739	MAD1L1
cg18243598	MAD1L1
cg21180201	MAD1L1
cg04848693	MAD1L1
cg18583276	MAD1L1
cg06877366	MAD1L1
cg14751199	MAD1L1
cg19382157	MAD1L1
cg19736994	MAD1L1
cg02546487	MAD1L1
cg21940655	MAD1L1
cg16773043	MAD1L1
cg09367467	MAD1L1
cg23300494	MAD1L1
cg02568153	MAD1L1
cg16961070	MAD1L1
cg07879287	MAD1L1
cg01178603	MAD1L1
cg27217945	MAD1L1
cg16344173	MAD1L1
cg11643461	MAD1L1
cg15460454	MAD1L1
cg05985070	MAD1L1
cg00078270	MAD1L1
cg08835861	MAD1L1
cg04439374	MAD1L1
cg02240030	MAD1L1
cg03634735	MAD1L1
cg12575511	MAD1L1
cg21656672	MAD1L1
cg15944538	MAD1L1
cg23150499	MAD1L1
cg00085281	MAD1L1
cg24696067	MAD1L1
cg13247668	MAD1L1
cg25259697	MAD1L1
cg02136590	MAD1L1
cg05958216	MAD1L1
cg00292071	MAD1L1
cg25352924	MAD1L1
cg27305769	MAD1L1
cg05675570	MAD1L1
cg24403305	MAD1L1
cg26580761	MAD1L1
cg25597952	MAD1L1
cg07147130	MAD1L1
cg13447684	MAD1L1
cg00963171	MAD1L1
cg05289320	MAD1L1
cg12495649	MAD1L1
cg08305371	MAD1L1
cg24787238	MAD1L1
cg26204448	MAD1L1
cg21004924	MAD1L1
cg00822989	MAD1L1
cg15543199	MAD1L1
cg12163781	MAD1L1
cg12098228	MAD1L1
cg11852646	MAD1L1
cg02304222	MAD1L1
cg19146587	MAD1L1
cg11994639	MAD1L1
cg03530573	MAD1L1
cg06329737	MAD1L1
cg11905171	MAD1L1
cg08210507	MAD1L1
cg21852842	MAD1L1
cg24295561	MAD1L1
cg21986035	MAD1L1
cg16494058	MAD1L1
cg06233658	MAD1L1
cg20556803	MAD1L1
cg00589581	MAD1L1
cg13798585	MAD1L1
cg06504636	MAD1L1
cg18991862	MAD1L1
cg10366028	MAD1L1
cg13504346	MAD1L1
cg04898039	MAD1L1
cg25193073	MAD1L1
cg18353661	MAD1L1
cg13248406	MAD1L1
cg12098896	MAD1L1
cg11033688	MAD1L1
cg12550600	MAD1L1
cg07840136	MAD1L1
cg24136780	MAD1L1
cg19289969	MAD1L1
cg06864151	MAD1L1
cg20782252	MAD1L1
cg01560934	MAD1L1
cg16994097	MAD1L1
cg01383401	MAD1L1
cg00970824	MAD1L1
cg19106179	MAD1L1
cg27238358	MAD1L1
cg20878251	MAD1L1
cg23015664	MAD1L1
cg12593021	MAD1L1
cg26945846	MAD1L1
cg25506325	MAD1L1
cg20347042	MAD1L1
cg11635101	MAD1L1
cg12306864	MAD1L1
cg01702481	MAD1L1
cg11050988	MAD1L1
cg08204939	MAD1L1
cg23182783	MAD1L1
cg23784160	MAD1L1
cg18279126	MAD1L1
cg07284879	MAD1L1
cg16968475	MAD1L1
cg24655669	MAD1L1
cg25300390	MAD1L1
cg12492273	MAD1L1
cg18709737	MAD1L1
cg26996890	MAD1L1
cg24525952	MAD1L1
cg09187098	MAD1L1
cg18490269	MAD1L1
cg05064263	MAD1L1
cg10886992	MAD1L1
cg05045969	MAD1L1
cg11838542	MAD1L1
cg13209990	MAD1L1
cg16960402	MAD1L1
cg08411881	MAD1L1
cg04109655	MAD1L1
cg16026522	MAD1L1
cg13375262	MAD1L1
cg04395498	MAD1L1
cg23111246	MAD1L1
cg16770054	MAD1L1
cg04342202	MAD1L1
cg13413247	MAD1L1
cg02983650	MAD1L1
cg00095918	MAD1L1
cg20723773	MAD1L1
cg03354898	MAD1L1
cg21028671	MAD1L1
cg21329649	MAD1L1
cg11687543	MAD1L1
cg22115465	MAD1L1
cg21751147	MAD1L1
cg05323058	MAD1L1
cg21936454	MAD1L1
cg16086269	MAD1L1
cg08176258	MAD1L1
cg12932675	MAD1L1
cg20459911	MAD1L1
cg18207099	MAD1L1
cg17373904	MAD1L1
cg25397636	MAD1L1
cg12790443	MAD1L1
cg07610468	MAD1L1
cg08607108	MAD1L1
cg25314733	MAD1L1
cg20733739	MAD1L1
cg07167778	MAD1L1
cg00601311	MAD1L1
cg02515033	MAD1L1
cg21756355	MAD1L1
cg19858082	MAD1L1
cg10617943	MAD1L1
cg25323444	MAD1L1
cg24077588	MAD1L1
cg09888447	MAD1L1
cg08110337	MAP4K3
cg15756055	MAP4K3
cg04461334	MAP4K3
cg11460331	MAP4K3
cg27343456	MAP4K3
cg03400197	MAP4K3
cg26250555	MAP4K3
cg15553848	MAP4K3
cg08861825	MAP4K3
cg02710105	MAP4K3
cg24062763	MAP4K3
cg24008893	MAP4K3
cg24044318	MAP4K3
[truncated: 1,540 more rows]
